# Supplementary material for: Olfactory Capacity and Obesity in Chilean Adolescents
Source: Nutrients. 2025 Dec 13;17(24):3903. doi: 10.3390/nu17243903 (PMC12736290; doi:10.3390/nu17243903)
Supplement: Supplementary file 1 [file nutrients-17-03903-s001.zip]

Archive with 1 entries (1 files):
- nutrients-3975031-supplementary.pdf
